# Supplementary material for: New Insights into Cranberry Bioactivity: Polyphenol Composition, Adhesive Effects Against Food Spoilage Yeasts, and Influence on Intestinal Cells
Source: Molecules. 2026 Jan 26;31(3):418. doi: 10.3390/molecules31030418 (PMC12898502; doi:10.3390/molecules31030418)
Supplement: Supplementary file 1 [file molecules-31-00418-s001.zip]

Archive with 1 entries (1 files):
- molecules-4084975-supplementary.pdf
